# Supplementary material for: Harnessing Natural Product Compounds to Target Dormancy Survival Regulator (DosR) in Latent Tuberculosis Infection (LTBI): An In Silico Strategy Against Dormancy
Source: Adv Respir Med. 2025 Jun 16;93(3):19. doi: 10.3390/arm93030019 (PMC12190169; doi:10.3390/arm93030019)
Supplement: Supplementary file 1 [file arm-93-00019-s001.zip]

Archive with 1 entries (1 files):
- arm-3585714-supplementary.pdf
